# Supplementary material for: Ularcirc: visualization and enhanced analysis of circular RNAs via back and canonical forward splicing
Source: Nucleic Acids Res. 2019 Aug 22;47(20):e123. doi: 10.1093/nar/gkz718 (PMC6846653; doi:10.1093/nar/gkz718)
Supplement: gkz718_Supplemental_Files [file gkz718_supplemental_files.zip]

Archive with 5 entries (5 files):
- Supplementary Table 1 DATASETS.xlsx
- Supplementary Table 2, Bioconductor.xlsx
- Supplementary Table3, ApoA4 BSJ.xlsx
- Supplementary ULarcirc Figures -portrait.June2019.pptx
- Ularcirc Supplementary file1.NAR_resubmission.10thApril2019.docx
