# Supplementary material for: Ularcirc: visualization and enhanced analysis of circular RNAs via back and canonical forward splicing
Source: Nucleic Acids Res. 2019 Aug 22;47(20):e123. doi: 10.1093/nar/gkz718 (PMC6846653; doi:10.1093/nar/gkz718)
Supplement: gkz718_Supplemental_Files [file gkz718_supplemental_files.zip › Supplementary Table 1 DATASETS.xlsx]

## Sheet: DataSets
SRR #	Experiment	Organism	Cell line/ Tissue	source + preparation	Published study
SRR3997492	scrambled control	Human	HEK cells	polyA_minus	Aktas et al., 2017
SRR3997493	scrambled control	Human	HEK cells	polyA_minus	Aktas et al., 2017
SRR3997494	scrambled control	Human	HEK cells	polyA_minus	Aktas et al., 2017
SRR3997495	scrambled control	Human	HEK cells	polyA_minus	Aktas et al., 2017
SRR3997496	DHX9 knockdown with s4019	Human	HEK cells	polyA_minus	Aktas et al., 2017
SRR3997497	DHX9 knockdown with s4019	Human	HEK cells	polyA_minus	Aktas et al., 2017
SRR3997498	DHX9 knockdown with s4019	Human	HEK cells	polyA_minus	Aktas et al., 2017
SRR3997499	DHX9 knockdown with s4019	Human	HEK cells	polyA_minus	Aktas et al., 2017
SRR3479143	WT	Human	HEK cells	PolyA	Gao et al., 2016	PMC4931246
SRR3479243	WT	Human	HEK cells	Ribominus	Gao et al., 2016	PMC4931246
SRR3479244	WT	Human	HEK cells	RNaseR	Gao et al., 2016	PMC4931246
SRR964790	Developmental time course	Mouse (FvB)	ventricle (PN90)	Ribominus	Giudice et al., 2014
SRR964791	Developmental time course	Mouse (FvB)	ventricle (PN28)	Ribominus	Giudice et al., 2014
SRR964792	Developmental time course	Mouse (FvB)	ventricle (PN10)	Ribominus	Giudice et al., 2014
SRR964793	Developmental time course	Mouse (FvB)	ventricle (PN1)	Ribominus	Giudice et al., 2014
SRR964794	Developmental time course	Mouse (FvB)	ventricle (E17)	Ribominus	Giudice et al., 2014
SRR964795	Developmental time course	Mouse (FvB)	Cardiac_fibroblasts (PN60)	Ribominus	Giudice et al., 2014
SRR964796	Developmental time course	Mouse (FvB)	Cardiac_fibroblasts (PN28)	Ribominus	Giudice et al., 2014
SRR964797	Developmental time course	Mouse (FvB)	Cardiac_fibroblasts_neonatal (PN1)	Ribominus	Giudice et al., 2014
SRR964798	Developmental time course	Mouse (FvB)	Cardiac_fibroblasts_neonatal (PN1)	Ribominus	Giudice et al., 2014
SRR964799	Developmental time course	Mouse (FvB)	Cardiomyocytes (PN67)	Ribominus	Giudice et al., 2014
SRR964800	Developmental time course	Mouse (FvB)	Cardiomyocytes (PN30)	Ribominus	Giudice et al., 2014
SRR964801	Developmental time course	Mouse (FvB)	Cardiomyocytes_neonatal (PN1-2)	Ribominus	Giudice et al., 2014
SRR964802	Developmental time course	Mouse (FvB)	Cardiomyocytes_neonatal (PN1)	Ribominus	Giudice et al., 2014
SRR1721279	Developmental time course	Human	Adrenal_10wk	Ribominus	Szabo et al., 2015
SRR1721280	Developmental time course	Human	Adrenal_16wk	Ribominus	Szabo et al., 2015
SRR1721281	Developmental time course	Human	Adrenal_18wk	Ribominus	Szabo et al., 2015
SRR1721282	Developmental time course	Human	Adrenal_20wkA	Ribominus	Szabo et al., 2015
SRR1721283	Developmental time course	Human	Adrenal_20wkB	Ribominus	Szabo et al., 2015
SRR1721284	Developmental time course	Human	Heart_10wk	Ribominus	Szabo et al., 2015
SRR1721285	Developmental time course	Human	Heart_11wk	Ribominus	Szabo et al., 2015
SRR1721286	Developmental time course	Human	Heart_17wk	Ribominus	Szabo et al., 2015
SRR1721287	Developmental time course	Human	Heart_18wk	Ribominus	Szabo et al., 2015
SRR1721288	Developmental time course	Human	Heart_20wkA	Ribominus	Szabo et al., 2015
SRR1721289	Developmental time course	Human	Heart_20wkB	Ribominus	Szabo et al., 2015
SRR1721290	Developmental time course	Human	Heart_20wkC	Ribominus	Szabo et al., 2015
SRR1721291	Developmental time course	Human	Intestine_10wkA	Ribominus	Szabo et al., 2015
SRR1721292	Developmental time course	Human	Intestine_10wkB	Ribominus	Szabo et al., 2015
SRR1721293	Developmental time course	Human	Intestine_11wk	Ribominus	Szabo et al., 2015
SRR1721294	Developmental time course	Human	Intestine_15wk	Ribominus	Szabo et al., 2015
SRR1721295	Developmental time course	Human	Intestine_17wk	Ribominus	Szabo et al., 2015
SRR1721296	Developmental time course	Human	Intestine_20wkA	Ribominus	Szabo et al., 2015
SRR1721297	Developmental time course	Human	Intestine_20wkB	Ribominus	Szabo et al., 2015
SRR1721298	Developmental time course	Human	Kidney_10wk	Ribominus	Szabo et al., 2015
SRR1721299	Developmental time course	Human	Kidney_16wk	Ribominus	Szabo et al., 2015
SRR1721300	Developmental time course	Human	Kidney_20wk	Ribominus	Szabo et al., 2015
SRR1721301	Developmental time course	Human	Lung_10wkA	Ribominus	Szabo et al., 2015
SRR1721302	Developmental time course	Human	Lung_10wkB	Ribominus	Szabo et al., 2015
SRR1721303	Developmental time course	Human	Lung_17wkA	Ribominus	Szabo et al., 2015
SRR1721304	Developmental time course	Human	Lung_17wkB	Ribominus	Szabo et al., 2015
SRR1721305	Developmental time course	Human	Lung_20wkA	Ribominus	Szabo et al., 2015
SRR1721306	Developmental time course	Human	Lung_20wkB	Ribominus	Szabo et al., 2015
SRR1721307	Developmental time course	Human	Stomach_10wkA	Ribominus	Szabo et al., 2015
SRR1721308	Developmental time course	Human	Stomach_10wkB	Ribominus	Szabo et al., 2015
SRR1721309	Developmental time course	Human	Stomach_16wk	Ribominus	Szabo et al., 2015
SRR1721310	Developmental time course	Human	Stomach_18wk	Ribominus	Szabo et al., 2015
SRR1721311	Developmental time course	Human	Stomach_20wkA	Ribominus	Szabo et al., 2015
SRR1721312	Developmental time course	Human	Stomach_20wkB	Ribominus	Szabo et al., 2015
SRR1721313	Developmental time course	Human	Stomach_20wkC	Ribominus	Szabo et al., 2015
SRR445016	Biological Replicate 2	Human	Hs68 (fibroblast cell line)	RNAseR	Jeck et al., 2013
SRR444975	Biological Replicate 2	Human	Hs68 (fibroblast cell line)	Ribominus	Jeck et al., 2013
SRR444974	Biological Replicate 1	Human	Hs68 (fibroblast cell line)	RNAseR	Jeck et al., 2013
SRR444655	Biological Replicate 1	Human	Hs68 (fibroblast cell line)	Ribominus	Jeck et al., 2013
SRR1803770	0	Mus musculus	P19 cells_undifferentiated	Ribominus	Rybak-Wolf (2015, Mol Cell)	Circular RNAs in the Mammalian Brain Are Highly Abundant, Conserved, and Dynamically Expressed.
SRR1803771	day 2 after retinoic acid treatment	Mus musculus	P19 cells_induced with RA	Ribominus	Rybak-Wolf (2015, Mol Cell)
SRR1803772	day 4 after retinoic acid treatment	Mus musculus	P19 cells_induced with RA	Ribominus	Rybak-Wolf (2015, Mol Cell)
SRR1803773	day 12 after retinoic acid treatment	Mus musculus	P19 cells_induced with RA	Ribominus	Rybak-Wolf (2015, Mol Cell)
SRR1993661	undifferentiated P19 embryonic carcinoma cells	Mus musculus	P19 cells; ACC316 (DMSZ)	Ribominus	Rybak-Wolf (2015, Mol Cell)
SRR1993662	embryoid bodies (day 4)	Mus musculus	P19 cells; ACC316 (DMSZ)	Ribominus	Rybak-Wolf (2015, Mol Cell)
SRR1993663	neuronal culture (day 8 after plating)	Mus musculus	P19 cells; ACC316 (DMSZ)	Ribominus	Rybak-Wolf (2015, Mol Cell)
SRR1993664		Mus musculus	NMRI mouse	Ribominus	Rybak-Wolf (2015, Mol Cell)
SRR1993665		Mus musculus	NMRI mouse	Ribominus	Rybak-Wolf (2015, Mol Cell)
SRR1993666		Mus musculus	NMRI mouse	Ribominus	Rybak-Wolf (2015, Mol Cell)
SRR1993667	cortical neurons, day 1 after plating	Mus musculus	CD1 mouse embryos (E17.5–E18.5)	Ribominus	Rybak-Wolf (2015, Mol Cell)
SRR1993668	cortical neurons, day 7 after plating	Mus musculus	CD1 mouse embryos (E17.5–E18.5)	Ribominus	Rybak-Wolf (2015, Mol Cell)
SRR1993669	cortical neurons, day 14 after plating	Mus musculus	CD1 mouse embryos (E17.5–E18.5)	Ribominus	Rybak-Wolf (2015, Mol Cell)
SRR1993670	cortical neurons, day 21 after plating	Mus musculus	CD1 mouse embryos (E17.5–E18.5)	Ribominus	Rybak-Wolf (2015, Mol Cell)
SRR1993671	cortical neurons, day 28 after plating	Mus musculus	CD1 mouse embryos (E17.5–E18.5)	Ribominus	Rybak-Wolf (2015, Mol Cell)
SRR1993672		Mus musculus	C57BL/6 WT mice	Ribominus	Rybak-Wolf (2015, Mol Cell)
SRR1993673		Mus musculus	C57BL/6 WT mice	Ribominus	Rybak-Wolf (2015, Mol Cell)
SRR1993674		Mus musculus	C57BL/6 WT mice	Ribominus	Rybak-Wolf (2015, Mol Cell)
SRR1993675		Mus musculus	C57BL/6 WT mice	Ribominus	Rybak-Wolf (2015, Mol Cell)
SRR1993676	undifferentiated	Homo sapiens	SH-SY5Y cells; CRL-2266 (ATCC)	Ribominus	Rybak-Wolf (2015, Mol Cell)
SRR1993677	day 2 after retinoic acid treatment	Homo sapiens	SH-SY5Y cells; CRL-2266 (ATCC)	Ribominus	Rybak-Wolf (2015, Mol Cell)
SRR1993678	day 4 after retinoic acid treatment	Homo sapiens	SH-SY5Y cells; CRL-2266 (ATCC)	Ribominus	Rybak-Wolf (2015, Mol Cell)
SRR1993679	undifferentiated	Homo sapiens	SH-SY5Y cells; CRL-2266 (ATCC)	Ribominus	Rybak-Wolf (2015, Mol Cell)
SRR1993680	day 4 after retinoic acid treatment	Homo sapiens	SH-SY5Y cells; CRL-2266 (ATCC)	Ribominus	Rybak-Wolf (2015, Mol Cell)
SRR1993682	day 8 after retinoic acid treatment	Homo sapiens	SH-SY5Y cells; CRL-2266 (ATCC)	Ribominus	Rybak-Wolf (2015, Mol Cell)
