# Supplementary material for: Ularcirc: visualization and enhanced analysis of circular RNAs via back and canonical forward splicing
Source: Nucleic Acids Res. 2019 Aug 22;47(20):e123. doi: 10.1093/nar/gkz718 (PMC6846653; doi:10.1093/nar/gkz718)
Supplement: gkz718_Supplemental_Files [file gkz718_supplemental_files.zip › Supplementary Table 2, Bioconductor.xlsx]

## Sheet: Release 3.5
Species	Genome	TxDbs
Btaurus	Btaurus.UCSC.bosTau8
Celegans	Celegans.UCSC.ce11
	Celegans.UCSC.ce6
Cfamiliaris	Cfamiliaris.UCSC.canFam3
Dmelanogaster	Dmelanogaster.UCSC.dm3
	Dmelanogaster.UCSC.dm6
Drerio	Drerio.UCSC.danRer10
Ggallus	Ggallus.UCSC.galGal4
	Ggallus.UCSC.galGal5
Hsapiens	Hsapiens.UCSC.hg18
	Hsapiens.UCSC.hg19
	Hsapiens.UCSC.hg38
Mmulatta	Mmulatta.UCSC.rheMac3
	Mmulatta.UCSC.rheMac8
Mmusculus	Mmusculus.UCSC.mm10
	Mmusculus.UCSC.mm9
Rnorvegicus	Rnorvegicus.UCSC.rn4
	Rnorvegicus.UCSC.rn5
	Rnorvegicus.UCSC.rn6
Scerevisiae	Scerevisiae.UCSC.sacCer2
	Scerevisiae.UCSC.sacCer3
Sscrofa	Sscrofa.UCSC.susScr3
