# Supplementary material for: Ularcirc: visualization and enhanced analysis of circular RNAs via back and canonical forward splicing
Source: Nucleic Acids Res. 2019 Aug 22;47(20):e123. doi: 10.1093/nar/gkz718 (PMC6846653; doi:10.1093/nar/gkz718)
Supplement: gkz718_Supplemental_Files [file gkz718_supplemental_files.zip › Supplementary Table3, ApoA4 BSJ.xlsx]

## Sheet: mm10 ApoA4 BSJ
BSJ	Count	Genome BSJ circRNA	circRNA BSJ Genome
chr9_46241521_chr9_46242429	105	GTGGGATTAC T TTACCCAGCT	TGGAGGACCT A CGTGACCGCA
chr9_46242337_chr9_46242545	93	GGTGCACAAC A AGCTGGTGCC	CAGATCAACA C ACAGACCCAG
chr9_46241521_chr9_46242431	72	GTGGGATTAC T TTACCCAGCT	GAGGACCTAC G TGACCGCATG
chr9_46241467_chr9_46241203	71	TCTCTGCCCA G GCACCCGGGC	GCCATCACCG G TGAGTAGACA
chr9_46242699_chr9_46288173	67	AGCTCAAGGG G CACCTAACCC	CTGCAGCCCA G CATAGAAGGA
chr9_46242755_chr9_46243008	59	AACCTGGAGG A TCTGCGCCGC	AGGTGGAGGA G TTCCGACGCA
chr9_46242514_chr9_46243162	58	CCTGAAGCCC T ATGCCGTGGA	GGTCAACTCC T TTATGAGCAC
chr9_46242813_chr9_46243021	49	TCAACCATCA G ATGGAGGGCC	CCGACGCACT G TGGAGCCCAT
chr9_46242779_chr9_46243162	48	CTGGCCCCTC T GACGGTGGGC	GGTCAACTCC T TTATGAGCAC
chr9_46241521_chr9_46242460	47	GTGGGATTAC T TTACCCAGCT	TGCCAACAAA G TAACCCAGAC
chr9_46241520_chr9_46242431	43	TGTGGGATTA C TTTACCCAGC	GAGGACCTAC G TGACCGCATG
chr9_46242504_chr9_46242724	36	TGCAGGAGCA C CTGAAGCCCT	TGCCAACGAG C TGAAGGCCAC
chr9_46242516_chr9_46243163	36	TGAAGCCCTA T GCCGTGGACC	GTCAACTCCT T TATGAGCACC
chr9_46243163_chr9_46243379	36	GTCAACTCCT T TATGAGCACC	GGCACTTCTT G TACCAGCTTG
chr9_46243164_chr9_46243379	34	TCAACTCCTT T ATGAGCACCC	GGCACTTCTT G TACCAGCTTG
chr9_46241520_chr9_46242427	34	TGTGGGATTA C TTTACCCAGC	GCTGGAGGAC C TACGTGACCG
chr9_46242688_chr9_46242953	32	GAATATGGAA G AGCTCAAGGG	AACACGGAAG G GCTGCAGAAG
chr9_46241525_chr9_46242431	30	GATTACTTTA C CCAGCTAAGC	GAGGACCTAC G TGACCGCATG
chr9_46241539_chr9_46242431	30	GCTAAGCAAC A ATGCCAAGGA	GAGGACCTAC G TGACCGCATG
chr9_46242779_chr9_46243163	30	CTGGCCCCTC T GACGGTGGGC	GTCAACTCCT T TATGAGCACC
chr9_46241522_chr9_46242431	30	TGGGATTACT T TACCCAGCTA	GAGGACCTAC G TGACCGCATG
chr9_46243164_chr9_46243378	29	TCAACTCCTT T ATGAGCACCC	AGGCACTTCT T GTACCAGCTT
chr9_46241523_chr9_46242431	29	GGGATTACTT T ACCCAGCTAA	GAGGACCTAC G TGACCGCATG
chr9_46242976_chr9_46243362	27	TCTGGAAGAC C TGAACAGGCA	CTGTCACTCT G TCCCCAGGCA
chr9_46242780_chr9_46243351	26	TGGCCCCTCT G ACGGTGGGCG	CCACCACCTG T CTGTCACTCT
chr9_46241521_chr9_46242468	26	GTGGGATTAC T TTACCCAGCT	AAGTAACCCA G ACGTTCGGGG
chr9_46242405_chr9_46242691	26	TGAAGGAAGA G ATCAAGAAGG	TATGGAAGAG C TCAAGGGGCA
chr9_46241522_chr9_46242517	25	TGGGATTACT T TACCCAGCTA	GAAGCCCTAT G CCGTGGACCT
chr9_46241521_chr9_46242458	25	GTGGGATTAC T TTACCCAGCT	CATGCCAACA A AGTAACCCAG
chr9_46241521_chr9_46242492	24	GTGGGATTAC T TTACCCAGCT	ACATGCAGAA G TTGCAGGAGC
chr9_46243164_chr9_46243377	22	TCAACTCCTT T ATGAGCACCC	CAGGCACTTC T TGTACCAGCT
chr9_46243164_chr9_46243376	22	TCAACTCCTT T ATGAGCACCC	CCAGGCACTT C TTGTACCAGC
chr9_46242431_chr9_46242637	22	GAGGACCTAC G TGACCGCATG	GCACACCTCG A TGATGCCCCT
chr9_46242514_chr9_46243378	21	CCTGAAGCCC T ATGCCGTGGA	AGGCACTTCT T GTACCAGCTT
chr9_46243162_chr9_46243379	21	GGTCAACTCC T TTATGAGCAC	GGCACTTCTT G TACCAGCTTG
chr9_46242514_chr9_46243377	20	CCTGAAGCCC T ATGCCGTGGA	CAGGCACTTC T TGTACCAGCT
chr9_46241518_chr9_46242431	19	GGTGTGGGAT T ACTTTACCCA	GAGGACCTAC G TGACCGCATG
chr9_46241093_chr9_46242431	18	ACACCGTTTC T TCTGACTCCG	GAGGACCTAC G TGACCGCATG
chr9_46242578_chr9_46242978	18	CAGCTGACCC C ATACATCCAG	TGGAAGACCT G AACAGGCAGC
chr9_46242659_chr9_46243162	17	GCCACCAACT T AAAGGACAAG	GGTCAACTCC T TTATGAGCAC
chr9_46241521_chr9_46242471	17	GTGGGATTAC T TTACCCAGCT	TAACCCAGAC G TTCGGGGAGA
chr9_46242536_chr9_46243162	17	CTGCAAGATC A GATCAACACA	GGTCAACTCC T TTATGAGCAC
chr9_46242805_chr9_46243162	17	GGAGAAACTC A ACCATCAGAT	GGTCAACTCC T TTATGAGCAC
chr9_46242879_chr9_46243162	17	TCTCCGCAAA A ATCGACCAGC	GGTCAACTCC T TTATGAGCAC
chr9_46243161_chr9_46243434	17	AGGTCAACTC C TTTATGAGCA	TCGCTACTCA A TAAAGCAACT
chr9_46241521_chr9_46242507	17	GTGGGATTAC T TTACCCAGCT	AGGAGCACCT G AAGCCCTATG
chr9_46241481_chr9_46242366	17	CCCGGGCTGA G GTCACTTCGG	TACAGCTGAG T GGGCATCTAG
chr9_46241521_chr9_46242515	16	GTGGGATTAC T TTACCCAGCT	CTGAAGCCCT A TGCCGTGGAC
chr9_46241487_chr9_46242517	16	CTGAGGTCAC T TCGGACCAGG	GAAGCCCTAT G CCGTGGACCT
chr9_46242580_chr9_46242978	16	GCTGACCCCA T ACATCCAGCG	TGGAAGACCT G AACAGGCAGC
chr9_46241522_chr9_46242460	16	TGGGATTACT T TACCCAGCTA	TGCCAACAAA G TAACCCAGAC
chr9_46242968_chr9_46243377	16	CAGAAGTCTC T GGAAGACCTG	CAGGCACTTC T TGTACCAGCT
chr9_46242780_chr9_46243022	16	TGGCCCCTCT G ACGGTGGGCG	CGACGCACTG T GGAGCCCATG
chr9_46241067_chr9_46242353	16	CAGTCAATCT G CACAGGGACA	GTGCCCTTTG T CGTACAGCTG
chr9_46241093_chr9_46242468	16	ACACCGTTTC T TCTGACTCCG	AAGTAACCCA G ACGTTCGGGG
chr9_46243163_chr9_46243376	16	GTCAACTCCT T TATGAGCACC	CCAGGCACTT C TTGTACCAGC
chr9_46242805_chr9_46243021	16	GGAGAAACTC A ACCATCAGAT	CCGACGCACT G TGGAGCCCAT
chr9_46242635_chr9_46243162	16	CTGCACACCT C GATGATGCCC	GGTCAACTCC T TTATGAGCAC
chr9_46241529_chr9_46242432	16	ACTTTACCCA G CTAAGCAACA	AGGACCTACG T GACCGCATGA
chr9_46242690_chr9_46242922	16	ATATGGAAGA G CTCAAGGGGC	GGTGGAAGAC G TGCAGAGCAA
chr9_46242321_chr9_46242587	15	GTACGTATGC T GATGGGGTGC	CCATACATCC A GCGCATGCAG
chr9_46242780_chr9_46243355	15	TGGCCCCTCT G ACGGTGGGCG	CACCTGTCTG T CACTCTGTCC
chr9_46242505_chr9_46242963	15	GCAGGAGCAC C TGAAGCCCTA	GGCTGCAGAA G TCTCTGGAAG
chr9_46242516_chr9_46243164	14	TGAAGCCCTA T GCCGTGGACC	TCAACTCCTT T ATGAGCACCC
chr9_46242779_chr9_46243378	14	CTGGCCCCTC T GACGGTGGGC	AGGCACTTCT T GTACCAGCTT
chr9_46242514_chr9_46243163	14	CCTGAAGCCC T ATGCCGTGGA	GTCAACTCCT T TATGAGCACC
chr9_46242579_chr9_46242978	14	AGCTGACCCC A TACATCCAGC	TGGAAGACCT G AACAGGCAGC
chr9_46241522_chr9_46242433	14	TGGGATTACT T TACCCAGCTA	GGACCTACGT G ACCGCATGAT
chr9_46241521_chr9_46242430	14	GTGGGATTAC T TTACCCAGCT	GGAGGACCTA C GTGACCGCAT
chr9_46241531_chr9_46242431	14	TTTACCCAGC T AAGCAACAAT	GAGGACCTAC G TGACCGCATG
chr9_46241521_chr9_46242537	14	GTGGGATTAC T TTACCCAGCT	TGCAAGATCA G ATCAACACAC
chr9_46241520_chr9_46242505	14	TGTGGGATTA C TTTACCCAGC	GCAGGAGCAC C TGAAGCCCTA
chr9_46241489_chr9_46242516	14	GAGGTCACTT C GGACCAGGTG	TGAAGCCCTA T GCCGTGGACC
chr9_46242514_chr9_46242780	14	CCTGAAGCCC T ATGCCGTGGA	TGGCCCCTCT G ACGGTGGGCG
chr9_46241520_chr9_46242429	13	TGTGGGATTA C TTTACCCAGC	TGGAGGACCT A CGTGACCGCA
chr9_46241094_chr9_46242352	13	CACCGTTTCT T CTGACTCCGG	GGTGCCCTTT G TCGTACAGCT
chr9_46241097_chr9_46242518	13	CGTTTCTTCT G ACTCCGGGAA	AAGCCCTATG C CGTGGACCTG
chr9_46243162_chr9_46243376	13	GGTCAACTCC T TTATGAGCAC	CCAGGCACTT C TTGTACCAGC
chr9_46241092_chr9_46241567	13	TACACCGTTT C TTCTGACTCC	GAACAGTTTC A GAAGACGGAT
chr9_46233344_chr9_46234416	13	CATCCAGCCC C TGGAGGTTAA	AGTGTGCCTA C CTGGCCACCA
chr9_46241540_chr9_46242459	12	CTAAGCAACA A TGCCAAGGAG	ATGCCAACAA A GTAACCCAGA
chr9_46241521_chr9_46242467	12	GTGGGATTAC T TTACCCAGCT	AAAGTAACCC A GACGTTCGGG
chr9_46242578_chr9_46243162	12	CAGCTGACCC C ATACATCCAG	GGTCAACTCC T TTATGAGCAC
chr9_46241068_chr9_46242519	12	AGTCAATCTG C ACAGGGACAC	AGCCCTATGC C GTGGACCTGC
chr9_46241066_chr9_46242516	12	GCAGTCAATC T GCACAGGGAC	TGAAGCCCTA T GCCGTGGACC
chr9_46242467_chr9_46243162	12	AAAGTAACCC A GACGTTCGGG	GGTCAACTCC T TTATGAGCAC
chr9_46241523_chr9_46242433	12	GGGATTACTT T ACCCAGCTAA	GGACCTACGT G ACCGCATGAT
chr9_46242779_chr9_46243164	12	CTGGCCCCTC T GACGGTGGGC	TCAACTCCTT T ATGAGCACCC
chr9_46242580_chr9_46243163	12	GCTGACCCCA T ACATCCAGCG	GTCAACTCCT T TATGAGCACC
chr9_46242578_chr9_46242977	12	CAGCTGACCC C ATACATCCAG	CTGGAAGACC T GAACAGGCAG
chr9_46241096_chr9_46242515	12	CCGTTTCTTC T GACTCCGGGA	CTGAAGCCCT A TGCCGTGGAC
chr9_46243162_chr9_46243434	12	GGTCAACTCC T TTATGAGCAC	TCGCTACTCA A TAAAGCAACT
chr9_46241534_chr9_46242432	11	ACCCAGCTAA G CAACAATGCC	AGGACCTACG T GACCGCATGA
chr9_46241066_chr9_46242351	11	GCAGTCAATC T GCACAGGGAC	TGGTGCCCTT T GTCGTACAGC
chr9_46241529_chr9_46242469	11	ACTTTACCCA G CTAAGCAACA	AGTAACCCAG A CGTTCGGGGA
chr9_46230236_chr9_46230440	11	AACCCTACCT T GAACGAGTAC	CATTGGCTTT C TTACAATAAA
chr9_46242672_chr9_46243163	11	AGGACAAGTT T AACAGGAATA	GTCAACTCCT T TATGAGCACC
chr9_46243163_chr9_46243423	11	GTCAACTCCT T TATGAGCACC	GAAGCCACAT C TCGCTACTCA
chr9_46243164_chr9_46243374	11	TCAACTCCTT T ATGAGCACCC	CCCCAGGCAC T TCTTGTACCA
chr9_46242515_chr9_46243097	11	CTGAAGCCCT A TGCCGTGGAC	CTGGGTCCCA A TTCGGGGGAG
chr9_46242657_chr9_46243161	11	TTGCCACCAA C TTAAAGGACA	AGGTCAACTC C TTTATGAGCA
chr9_46242470_chr9_46243162	11	GTAACCCAGA C GTTCGGGGAG	GGTCAACTCC T TTATGAGCAC
chr9_46242536_chr9_46243097	11	CTGCAAGATC A GATCAACACA	CTGGGTCCCA A TTCGGGGGAG
chr9_46241521_chr9_46242433	11	GTGGGATTAC T TTACCCAGCT	GGACCTACGT G ACCGCATGAT
chr9_46241522_chr9_46242458	11	TGGGATTACT T TACCCAGCTA	CATGCCAACA A AGTAACCCAG
chr9_46241093_chr9_46242352	10	ACACCGTTTC T TCTGACTCCG	GGTGCCCTTT G TCGTACAGCT
chr9_46229181_chr9_46230443	10	AGTGAAGGAT T TCGCTAATGT	TGGCTTTCTT A CAATAAACCT
chr9_46241523_chr9_46242506	10	GGGATTACTT T ACCCAGCTAA	CAGGAGCACC T GAAGCCCTAT
chr9_46242780_chr9_46243042	10	TGGCCCCTCT G ACGGTGGGCG	GGGAGAGATG T TCAACAAGGC
chr9_46242672_chr9_46243162	10	AGGACAAGTT T AACAGGAATA	GGTCAACTCC T TTATGAGCAC
chr9_46241540_chr9_46242468	10	CTAAGCAACA A TGCCAAGGAG	AAGTAACCCA G ACGTTCGGGG
chr9_46242881_chr9_46243099	10	TCCGCAAAAA T CGACCAGCTG	GGGTCCCAAT T CGGGGGAGGT
chr9_46242466_chr9_46243162	10	CAAAGTAACC C AGACGTTCGG	GGTCAACTCC T TTATGAGCAC
chr9_46241539_chr9_46242468	10	GCTAAGCAAC A ATGCCAAGGA	AAGTAACCCA G ACGTTCGGGG
chr9_46242807_chr9_46243161	10	AGAAACTCAA C CATCAGATGG	AGGTCAACTC C TTTATGAGCA
chr9_46241488_chr9_46242517	10	TGAGGTCACT T CGGACCAGGT	GAAGCCCTAT G CCGTGGACCT
chr9_46242836_chr9_46243162	10	GCCTTCCAGA T GAAGAAGAAC	GGTCAACTCC T TTATGAGCAC
chr9_46241534_chr9_46242461	10	ACCCAGCTAA G CAACAATGCC	GCCAACAAAG T AACCCAGACG
chr9_46241521_chr9_46242579	10	GTGGGATTAC T TTACCCAGCT	AGCTGACCCC A TACATCCAGC
chr9_46241520_chr9_46242460	10	TGTGGGATTA C TTTACCCAGC	TGCCAACAAA G TAACCCAGAC
chr9_46241522_chr9_46242468	10	TGGGATTACT T TACCCAGCTA	AAGTAACCCA G ACGTTCGGGG
chr9_46242805_chr9_46243041	10	GGAGAAACTC A ACCATCAGAT	TGGGAGAGAT G TTCAACAAGG
chr9_46242702_chr9_46243161	10	TCAAGGGGCA C CTAACCCCCC	AGGTCAACTC C TTTATGAGCA
chr9_46242921_chr9_46243162	10	TGGTGGAAGA C GTGCAGAGCA	GGTCAACTCC T TTATGAGCAC
chr9_46242519_chr9_46243162	10	AGCCCTATGC C GTGGACCTGC	GGTCAACTCC T TTATGAGCAC
chr9_46241506_chr9_46242518	10	GGTGGCCAAT G TGGTGTGGGA	AAGCCCTATG C CGTGGACCTG
chr9_46242516_chr9_46243099	10	TGAAGCCCTA T GCCGTGGACC	GGGTCCCAAT T CGGGGGAGGT
chr9_46242805_chr9_46243164	10	GGAGAAACTC A ACCATCAGAT	TCAACTCCTT T ATGAGCACCC
chr9_46241093_chr9_46242460	10	ACACCGTTTC T TCTGACTCCG	TGCCAACAAA G TAACCCAGAC
chr9_46241065_chr9_46242352	10	TGCAGTCAAT C TGCACAGGGA	GGTGCCCTTT G TCGTACAGCT
chr9_46241066_chr9_46241522	10	GCAGTCAATC T GCACAGGGAC	TGGGATTACT T TACCCAGCTA
chr9_46241532_chr9_46242516	10	TTACCCAGCT A AGCAACAATG	TGAAGCCCTA T GCCGTGGACC
chr9_46241520_chr9_46242468	10	TGTGGGATTA C TTTACCCAGC	AAGTAACCCA G ACGTTCGGGG
chr9_46242672_chr9_46243164	10	AGGACAAGTT T AACAGGAATA	TCAACTCCTT T ATGAGCACCC
chr9_46241093_chr9_46242517	9	ACACCGTTTC T TCTGACTCCG	GAAGCCCTAT G CCGTGGACCT
chr9_46242779_chr9_46243020	9	CTGGCCCCTC T GACGGTGGGC	TCCGACGCAC T GTGGAGCCCA
chr9_46242515_chr9_46242806	9	CTGAAGCCCT A TGCCGTGGAC	GAGAAACTCA A CCATCAGATG
chr9_46241522_chr9_46242429	9	TGGGATTACT T TACCCAGCTA	TGGAGGACCT A CGTGACCGCA
chr9_46242355_chr9_46242637	9	GCCCTTTGTC G TACAGCTGAG	GCACACCTCG A TGATGCCCCT
chr9_46242364_chr9_46242575	9	CGTACAGCTG A GTGGGCATCT	CTCCAGCTGA C CCCATACATC
chr9_46242354_chr9_46242581	9	TGCCCTTTGT C GTACAGCTGA	CTGACCCCAT A CATCCAGCGC
chr9_46243082_chr9_46243330	9	CAGTTCAGAC A GCAGCTGGGT	GCAGCAGACA C CTGTCCTGCC
chr9_46242504_chr9_46243161	9	TGCAGGAGCA C CTGAAGCCCT	AGGTCAACTC C TTTATGAGCA
chr9_46243175_chr9_46243378	9	ATGAGCACCC T GGAAAAAAAG	AGGCACTTCT T GTACCAGCTT
chr9_46242683_chr9_46243164	9	AACAGGAATA T GGAAGAGCTC	TCAACTCCTT T ATGAGCACCC
chr9_46242679_chr9_46243162	9	GTTTAACAGG A ATATGGAAGA	GGTCAACTCC T TTATGAGCAC
chr9_46241507_chr9_46242462	9	GTGGCCAATG T GGTGTGGGAT	CCAACAAAGT A ACCCAGACGT
chr9_46242426_chr9_46243158	9	AGCTGGAGGA C CTACGTGACC	AGAAGGTCAA C TCCTTTATGA
chr9_46242842_chr9_46243162	9	CAGATGAAGA A GAACGCGGAG	GGTCAACTCC T TTATGAGCAC
chr9_46242515_chr9_46243434	9	CTGAAGCCCT A TGCCGTGGAC	TCGCTACTCA A TAAAGCAACT
chr9_46242426_chr9_46242667	9	AGCTGGAGGA C CTACGTGACC	CTTAAAGGAC A AGTTTAACAG
chr9_46241523_chr9_46242507	9	GGGATTACTT T ACCCAGCTAA	AGGAGCACCT G AAGCCCTATG
chr9_46241534_chr9_46242460	9	ACCCAGCTAA G CAACAATGCC	TGCCAACAAA G TAACCCAGAC
chr9_46241523_chr9_46243163	9	GGGATTACTT T ACCCAGCTAA	GTCAACTCCT T TATGAGCACC
chr9_46241521_chr9_46242457	9	GTGGGATTAC T TTACCCAGCT	CCATGCCAAC A AAGTAACCCA
chr9_46241092_chr9_46242468	9	TACACCGTTT C TTCTGACTCC	AAGTAACCCA G ACGTTCGGGG
chr9_46242978_chr9_46243380	9	TGGAAGACCT G AACAGGCAGC	GCACTTCTTG T ACCAGCTTGA
chr9_46243019_chr9_46243376	9	TTCCGACGCA C TGTGGAGCCC	CCAGGCACTT C TTGTACCAGC
chr9_46241093_chr9_46242492	9	ACACCGTTTC T TCTGACTCCG	ACATGCAGAA G TTGCAGGAGC
chr9_46241521_chr9_46242455	9	GTGGGATTAC T TTACCCAGCT	CCCCATGCCA A CAAAGTAACC
chr9_46241522_chr9_46242537	9	TGGGATTACT T TACCCAGCTA	TGCAAGATCA G ATCAACACAC
chr9_46242354_chr9_46243162	9	TGCCCTTTGT C GTACAGCTGA	GGTCAACTCC T TTATGAGCAC
chr9_46242775_chr9_46243162	9	CAGCCTGGCC C CTCTGACGGT	GGTCAACTCC T TTATGAGCAC
chr9_46243164_chr9_46243375	9	TCAACTCCTT T ATGAGCACCC	CCCAGGCACT T CTTGTACCAG
chr9_46242514_chr9_46242978	9	CCTGAAGCCC T ATGCCGTGGA	TGGAAGACCT G AACAGGCAGC
chr9_46241093_chr9_46242515	9	ACACCGTTTC T TCTGACTCCG	CTGAAGCCCT A TGCCGTGGAC
chr9_46242655_chr9_46243162	8	CCTTGCCACC A ACTTAAAGGA	GGTCAACTCC T TTATGAGCAC
chr9_46242459_chr9_46243162	8	ATGCCAACAA A GTAACCCAGA	GGTCAACTCC T TTATGAGCAC
chr9_46242516_chr9_46243165	8	TGAAGCCCTA T GCCGTGGACC	CAACTCCTTT A TGAGCACCCT
chr9_46241544_chr9_46242520	8	GCAACAATGC C AAGGAGGCTG	GCCCTATGCC G TGGACCTGCA
chr9_46242579_chr9_46243097	8	AGCTGACCCC A TACATCCAGC	CTGGGTCCCA A TTCGGGGGAG
chr9_46242470_chr9_46242779	8	GTAACCCAGA C GTTCGGGGAG	CTGGCCCCTC T GACGGTGGGC
chr9_46242514_chr9_46243164	8	CCTGAAGCCC T ATGCCGTGGA	TCAACTCCTT T ATGAGCACCC
chr9_46241520_chr9_46242657	8	TGTGGGATTA C TTTACCCAGC	TTGCCACCAA C TTAAAGGACA
chr9_46229252_chr9_46230027	8	AATCCTCCTC C TTGGGCCAAC	TCTACCGCCA G AAGGTGGCGC
chr9_46242514_chr9_46243098	8	CCTGAAGCCC T ATGCCGTGGA	TGGGTCCCAA T TCGGGGGAGG
chr9_46230233_chr9_46230440	8	AGCAACCCTA C CTTGAACGAG	CATTGGCTTT C TTACAATAAA
chr9_46241532_chr9_46242431	8	TTACCCAGCT A AGCAACAATG	GAGGACCTAC G TGACCGCATG
chr9_46241523_chr9_46242432	8	GGGATTACTT T ACCCAGCTAA	AGGACCTACG T GACCGCATGA
chr9_46242349_chr9_46242587	8	GCTGGTGCCC T TTGTCGTACA	CCATACATCC A GCGCATGCAG
chr9_46241553_chr9_46242515	8	CCAAGGAGGC T GTAGAACAGT	CTGAAGCCCT A TGCCGTGGAC
chr9_46243164_chr9_46243423	8	TCAACTCCTT T ATGAGCACCC	GAAGCCACAT C TCGCTACTCA
chr9_46241503_chr9_46242460	8	CCAGGTGGCC A ATGTGGTGTG	TGCCAACAAA G TAACCCAGAC
chr9_46241524_chr9_46242516	8	GGATTACTTT A CCCAGCTAAG	TGAAGCCCTA T GCCGTGGACC
chr9_46242516_chr9_46243378	8	TGAAGCCCTA T GCCGTGGACC	AGGCACTTCT T GTACCAGCTT
chr9_46242579_chr9_46243079	8	AGCTGACCCC A TACATCCAGC	GAACAGTTCA G ACAGCAGCTG
chr9_46241089_chr9_46242433	8	AGGTACACCG T TTCTTCTGAC	GGACCTACGT G ACCGCATGAT
chr9_46242470_chr9_46242880	8	GTAACCCAGA C GTTCGGGGAG	CTCCGCAAAA A TCGACCAGCT
chr9_46241067_chr9_46242432	8	CAGTCAATCT G CACAGGGACA	AGGACCTACG T GACCGCATGA
chr9_46242806_chr9_46243046	8	GAGAAACTCA A CCATCAGATG	GAGATGTTCA A CAAGGCTCTG
chr9_46241527_chr9_46242431	8	TTACTTTACC C AGCTAAGCAA	GAGGACCTAC G TGACCGCATG
chr9_46242805_chr9_46243163	8	GGAGAAACTC A ACCATCAGAT	GTCAACTCCT T TATGAGCACC
chr9_46242882_chr9_46243097	8	CCGCAAAAAT C GACCAGCTGC	CTGGGTCCCA A TTCGGGGGAG
chr9_46242351_chr9_46242587	8	TGGTGCCCTT T GTCGTACAGC	CCATACATCC A GCGCATGCAG
chr9_46242615_chr9_46243162	8	TCAAGGAGAA T GTGGACAACC	GGTCAACTCC T TTATGAGCAC
chr9_46242290_chr9_46242516	8	ACCCTCTTCC A GGACAAACTT	TGAAGCCCTA T GCCGTGGACC
chr9_46241522_chr9_46242507	8	TGGGATTACT T TACCCAGCTA	AGGAGCACCT G AAGCCCTATG
chr9_46242804_chr9_46243162	8	AGGAGAAACT C AACCATCAGA	GGTCAACTCC T TTATGAGCAC
chr9_46242582_chr9_46243158	8	TGACCCCATA C ATCCAGCGCA	AGAAGGTCAA C TCCTTTATGA
chr9_46241508_chr9_46242434	8	TGGCCAATGT G GTGTGGGATT	GACCTACGTG A CCGCATGATG
